# Supplementary material for: Cost-Effectiveness and Burden of Disease for Adjuvanted Quadrivalent Influenza Vaccines Compared to High-Dose Quadrivalent Influenza Vaccines in Elderly Patients in Spain
Source: Vaccines (Basel). 2022 Jan 23;10(2):176. doi: 10.3390/vaccines10020176 (PMC8879805; doi:10.3390/vaccines10020176)
Supplement: Supplementary file 1 [file vaccines-10-00176-s001.zip]

Archive with 1 entries (1 files):
- vaccines-1520365-supplementary.pdf
